# Supplementary material for: Transitions of the Bacteria–Fungi Microbiomes Associated with Different Life Cycle Stages of Dinoflagellate Scrippsiella acuminata
Source: Microorganisms. 2025 Jun 9;13(6):1340. doi: 10.3390/microorganisms13061340 (PMC12195044; doi:10.3390/microorganisms13061340)
Supplement: Supplementary file 1 [file microorganisms-13-01340-s001.zip › Supplementary Tables.xlsx]

## Sheet: Supplementary Table 1
Table S1. The valid data statistics of 16S and ITS rRNA gene amplicons sequencing
The 16S rDNA amplicon sequencing
Sample ID	Raw Tags	Valid Tags	Valid%
IOCAS_5	102359	78040	76.2415
IOCAS_6	99705	77413	77.642
IOCAS_7	62541	49531	79.1976
IOCAS_8	56198	46113	82.0545
IOCAS_16	96775	78502	81.1181
IOCAS_17	91251	81375	89.1771
IOCAS_18	56704	46458	81.9307
IOCAS_19	75854	64031	84.4135
IOCAS_20	77633	63643	81.9793
IOCAS_E	83412	60719	72.7941
IOCAS_F	125629	85074	67.7184
IOCAS_G	46641	33017	70.7896
IOCAS_H	61939	46660	75.3322
IOCAS_O	69171	49910	72.1545
IOCAS_P	78843	61790	78.3709
IOCAS_Q	68297	62664	91.7522
IOCAS_R	75392	53905	71.4996
IOCAS_S	77117	54118	70.1765
IOCAS_T	96367	80551	83.5877
The ITS rDNA amplicon sequencing
Sample	Raw_Tags	Valid_Tags	Valid%
IOCAS_5	82304	80530	97.84
IOCAS_6	88743	86815	97.83
IOCAS_7	82936	78879	95.11
IOCAS_8	86395	82604	95.61
IOCAS_15	85505	83436	97.58
IOCAS_16	84293	82880	98.32
IOCAS_18	86012	85129	98.97
IOCAS_19	82672	81708	98.83
IOCAS_20	57369	55573	96.87
IOCAS_21	81125	76905	94.8
IOCAS_22	74298	70668	95.11
IOCAS_24	56355	54753	97.16
IOCAS_E	86435	84034	97.22
IOCAS_F	85541	84000	98.2
IOCAS_G	53220	51953	97.62
IOCAS_O	86383	77814	90.08
IOCAS_P	86219	84797	98.35
IOCAS_Q	85383	84032	98.42
IOCAS_R	83082	82187	98.92
IOCAS_S	80507	79536	98.79

## Sheet: Supplementary Table 2
Table S2. Alpha diversity indices of each sample
The 16S rDNA amplicon sequencing
SampleID	Observed species	Shannon	Simpson	Chao1	Goods coverage
IOCAS_5	300	3.27607	0.785789	455.633	0.994387
IOCAS_6	315	3.44386	0.780983	489.725	0.993934
IOCAS_7	328	3.12544	0.694127	540.519	0.99312
IOCAS_8	276	2.7003	0.710387	417.977	0.994976
IOCAS_16	204	1.63383	0.363893	487.55	0.995157
IOCAS_17	178	1.995	0.574384	368.043	0.995745
IOCAS_18	220	2.62146	0.717778	442	0.99493
IOCAS_19	208	2.75004	0.717408	371.897	0.995564
IOCAS_20	220	2.64006	0.73589	458.773	0.995338
IOCAS_E	457	4.00897	0.844976	671.704	0.991535
IOCAS_F	496	4.43496	0.880507	691.632	0.991626
IOCAS_G	468	4.19451	0.871807	780.714	0.990992
IOCAS_H	433	3.67794	0.78244	680.577	0.99149
IOCAS_O	200	2.60851	0.730222	335.032	0.995836
IOCAS_P	123	1.81274	0.575653	202.688	0.997691
IOCAS_Q	148	2.83443	0.807086	201.036	0.99751
IOCAS_R	194	2.76414	0.728341	337	0.996469
IOCAS_S	459	4.37731	0.894769	729.68	0.990856
IOCAS_T	117	1.7926	0.492023	166.136	0.997873
The ITS rDNA amplicon sequencing
SampleID	Observed species	Shannon	Simpson	Chao1	Goods coverage
IOCAS_5	56	1.01098	0.207974	61.0769	0.997191
IOCAS_6	79	3.33977	0.743461	89.1111	0.996723
IOCAS_7	40	2.82469	0.812427	42.625	0.998361
IOCAS_8	47	3.18195	0.773428	113	0.997191
IOCAS_15	29	3.73427	0.906086	31.5	0.99883
IOCAS_16	25	1.57052	0.590429	31.4286	0.997659
IOCAS_18	37	2.57806	0.761756	39.625	0.998361
IOCAS_19	58	3.21839	0.831077	69.1429	0.996957
IOCAS_20	22	1.8902	0.677083	25	0.998596
IOCAS_E	16	1.61862	0.624785	17	0.999298
IOCAS_F	20	2.71502	0.817142	23.75	0.998596
IOCAS_G	32	2.48439	0.738377	33.6667	0.998596
IOCAS_O	28	3.16705	0.864459	28.6	0.999298
IOCAS_P	24	1.59081	0.469213	24	1
IOCAS_Q	68	1.78312	0.593124	114.867	0.991105
IOCAS_R	70	3.63696	0.894426	82.3529	0.995084
IOCAS_S	83	2.43937	0.659283	89.6667	0.996255

## Sheet: Supplementary Table 3
Table S3. Annotation and statistics of different classification levels of each sample
The 16S rDNA amplicon sequencing
SampleID	Phylum	Class	Order	Family	Genus	Species	Feature number
IOCAS_5	8	11	33	45	83	82	301
IOCAS_6	7	9	27	38	76	68	298
IOCAS_7	7	9	28	39	77	81	297
IOCAS_8	7	9	28	40	77	77	285
IOCAS_16	5	7	26	37	67	74	224
IOCAS_17	5	6	18	24	43	52	166
IOCAS_18	6	7	23	36	56	67	213
IOCAS_19	7	10	25	36	53	58	197
IOCAS_20	7	10	28	35	58	60	248
IOCAS_E	5	7	24	31	77	72	447
IOCAS_F	6	8	26	37	85	81	509
IOCAS_G	5	7	23	33	76	75	456
IOCAS_H	4	7	24	33	77	73	430
IOCAS_O	7	9	19	25	49	52	205
IOCAS_P	5	7	22	29	46	46	132
IOCAS_Q	10	16	39	55	69	57	166
IOCAS_R	5	6	19	24	44	58	214
IOCAS_S	7	13	39	49	96	105	486
IOCAS_T	5	6	15	20	36	43	140
The ITS rDNA amplicon sequencing
SampleID	Phylum	Class	Order	Family	Genus	Species	Feature number
IOCAS_5	6	17	27	39	51	54	70
IOCAS_6	5	16	30	44	58	66	85
IOCAS_7	3	13	16	21	21	23	42
IOCAS_8	5	16	24	33	38	41	68
IOCAS_15	2	11	22	23	29	30	36
IOCAS_16	3	10	19	25	27	30	39
IOCAS_18	3	13	20	27	40	49	54
IOCAS_19	3	14	22	31	45	55	68
IOCAS_20	2	7	13	17	23	27	31
IOCAS_E	2	7	15	17	18	20	21
IOCAS_F	2	7	14	22	24	27	30
IOCAS_G	2	7	16	22	25	30	34
IOCAS_O	5	14	20	23	34	35	37
IOCAS_P	2	6	11	17	21	23	24
IOCAS_Q	6	19	35	51	66	81	119
IOCAS_R	6	15	24	43	62	75	109
IOCAS_S	5	16	25	39	53	61	84
